# Supplementary material for: Genome-wide variations analysis of sorghum cultivar Hongyingzi for brewing Moutai liquor
Source: Hereditas. 2020 May 14;157:19. doi: 10.1186/s41065-020-00130-4 (PMC7227080; doi:10.1186/s41065-020-00130-4)
Supplement: Supplementary file 2 — Additional file 2: Figure S3 and Figure S4. [file 41065_2020_130_MOESM2_ESM.zip]

Archive with 2 entries (2 files):
- Fig.S3_ESM.png
- Fig.S4_ESM.png
